# Supplementary material for: The Mare Model to Study the Effects of Ovarian Dynamics on Preantral Follicle Features
Source: PLoS One. 2016 Feb 22;11(2):e0149693. doi: 10.1371/journal.pone.0149693 (PMC4762659; doi:10.1371/journal.pone.0149693)
Supplement: S1 Table — (XLS) [file pone.0149693.s001.xls]

## Sheet: Area ovarian structures
Ord	Ord/section	Mare	Reprod. Phase	Replicate	Ovary	Date	<20 mm	21-30 mm	>31mm	CL	Total ovarian structures	Area ovarian structures (mm²)	Cell density (2500 µm²)	PAF Normal	PAF Abnormal	Total	Overall follicular density
1	117	1	A	1	L	2014-02-21	3				3	722.56	39.78	7	1	8	1.6114
2	213	1	A	1	L	2014-02-21	3				3	722.56	39.02	2	0	2	0.473
3	343	1	A	2	L	2014-02-27	8				8	573.34	16.35	0	0	0	0
4	473	1	A	2	L	2014-02-27	8				8	573.34	25.45	0	0	0	0
5	641	1	A	1	R	2014-02-21	2	1			3	739.84	25.2	2	1	3	0.4449
6	810	1	A	1	R	2014-02-21	2	1			3	739.84	24.97	6	0	6	1.5301
7	928	1	A	2	R	2014-02-27	9				9	1270.77	21.8	0	0	0	0
8	1047	1	A	2	R	2014-02-27	9				9	1270.77	18.77	2	1	3	0.7215
9	1209	2	A	1	L	2014-02-18	5				5	739.84	23.21	24	1	25	2.7234
10	1326	2	A	1	L	2014-02-18	5				5	739.84	15.4	0	0	0	0
11	1459	2	A	2	L	2014-02-24	4				4	424.11	18.27	1	0	1	0.1834
12	1592	2	A	2	L	2014-02-24	4				4	424.11	16.35	1	0	1	0.2892
13	1677	2	A	1	R	2014-02-18	4				4	404.48	10.45	1	0	1	0.2353
14	1762	2	A	1	R	2014-02-18	4				4	404.48	18.49	3	0	3	0.845
15	1898	2	A	2	R	2014-02-24	3				3	398.19	22.52	4	0	4	0.7992
16	2021	2	A	2	R	2014-02-24	3				3	398.19	16.45	3	0	3	1.2002
17	2134	5	A	1	L	2014-02-17	5				5	438.25	13.01	1	0	1	0.3278
18	2247	5	A	1	L	2014-02-17	5				5	438.25	24.5	7	1	8	2.3145
19	2375	5	A	2	L	2014-02-22	4				4	487.73	21.87	6	0	6	0.9527
20	2503	5	A	2	L	2014-02-22	4				4	487.73	23.28	2	0	2	0.7832
21	2626	5	A	1	R	2014-02-17	7				7	736.7	19.28	1	0	1	0.4517
22	2751	5	A	1	R	2014-02-17	7				7	736.7	19.17	3	0	3	0.4627
23	2859	5	A	2	R	2014-02-22	2				2	208.13	24.16	0	0	0	0
24	2967	5	A	2	R	2014-02-22	2				2	208.13	21.79	1	0	1	0.0935
25	3079	8	A	1	L	2014-02-17	4				4	1006.09	17.99	24	0	24	13.2538
26	3191	8	A	1	L	2014-02-17	4				4	1006.09	32.47	35	0	35	8.731
27	3287	8	A	1	R	2014-02-17	5				5	1251.14	23.73	32	2	34	17.1591
28	3383	8	A	1	R	2014-02-17	5				5	1251.14	25.5	31	0	31	32.2015
29	3522	9	A	1	L	2014-02-20	7				7	1125.47	54.16	3	0	3	0.6771
30	3660	9	A	1	L	2014-02-20	7				7	1125.47	45.81	3	0	3	0.5987
31	3787	9	A	2	L	2014-02-25	3				3	368.35	30.15	1	0	1	0.2461
32	3914	9	A	2	L	2014-02-25	3				3	368.35	24.22	0	0	0	0
33	3998	9	A	1	R	2014-02-20	8				8	1691.75	43.1	19	0	19	8.1027
34	4117	9	A	2	R	2014-02-25	5	1			6	1387.8	27.61	2	0	2	0.573
35	4236	9	A	2	R	2014-02-25	5	1			6	1387.8	32.97	22	1	23	2.6843
36	4317	10	A	1	L								40.62	2	0	2	0.7965
37	4424	10	A	1	L								30.08	0	1	1	0.1074
38	4530	10	A	2	L								26.56	6	0	6	1.6967
39	4636	10	A	2	L								39.1	6	0	6	0.9923
40	4758	10	A	1	R								46.83	0	0	0	0
41	4880	10	A	1	R								40.47	10	0	10	0.9328
42	4989	10	A	2	R								39.37	6	0	6	0.9611
43	5110	10	A	2	R								35.87	2	0	2	0.3771
44	5216	11	A	1	L	2014-02-17	4				4	361.28	43.74	6	0	6	2.176
45	5322	11	A	1	L	2014-02-17	4				4	361.28	47.92	1	0	1	0.2775
46	5421	11	A	2	L	2014-02-22	2				2	226.19	54.18	0	1	1	0.2806
47	5520	11	A	2	L	2014-02-22	2				2	226.19	40.63	1	0	1	0.3061
48	5623	11	A	1	R	2014-02-17	4				4	259.18	31.55	0	0	0	0
49	5726	11	A	1	R	2014-02-17	4				4	259.18	47.57	6	0	6	1.9349
50	5790	11	A	2	R	2014-02-22	2				2	106.81	37.44	2	0	2	0.4883
51	5854	11	A	2	R	2014-02-22	2				2	106.81	46.63	0	2	2	0.5232
52	5964	13	A	1	L	2014-02-18	7				7	1302.97	46.79	18	1	19	3.5607
53	6075	13	A	1	L	2014-02-18	7				7	1302.97	39.77	46	0	46	6.3966
54	6163	13	A	2	L	2014-02-24	11				11	1812.7	42.2	1	0	1	0.2772
55	6251	13	A	2	L	2014-02-24	11				11	1812.7	36.47	4	0	4	0.8146
56	6354	13	A	1	R	2014-02-18	7				7	1198.52	47.83	2	1	3	0.6627
57	6457	13	A	1	R	2014-02-18	7				7	1198.52	41.83	3	0	3	0.4967
58	6582	13	A	2	R	2014-02-24	9				9	1406.65	35.14	10	0	10	3.3109
59	6707	13	A	2	R	2014-02-24	9				9	1406.65	30.54	28	0	28	4.1705
60	6809	21	A	1	L	2014-02-21	6				6	720.99	26.34	66	1	67	9.385
61	6928	21	A	2	L	2014-02-27	7				7	735.13	27.69	4	0	4	0.6658
62	7087	21	A	2	L	2014-02-27	7				7	735.13	17.23	32	1	33	4.5161
63	7186	21	A	1	R	2014-02-21	5				5	654.23	32.62	3	0	3	0.6979
64	7297	21	A	2	R	2014-02-27	7				7	936.19	17.55	2	0	2	0.3897
65	7408	21	A	2	R	2014-02-27	7				7	936.19	28.36	24	1	25	3.2467
66	7523	32	A	1	L	2014-02-18	3				3	224.62	49.69	5	0	5	0.5876
67	7638	32	A	1	L	2014-02-18	3				3	224.62	44.1	22	2	24	2.1151
68	7745	32	A	2	L	2014-02-25							37.82	5	0	5	1.7182
69	7852	32	A	2	L	2014-02-25							37.31	3	0	3	0.9346
70	7949	32	A	1	R	2014-02-18	3				3	428.82	35.65	22	2	24	4.4798
71	8045	32	A	1	R	2014-02-18	3				3	428.82	38.23	1	0	1	0.0801
72	8144	32	A	2	R	2014-02-25	1				1	50.26	37.58	2	0	2	0.6802
73	8243	32	A	2	R	2014-02-25	1				1	50.26	36.31	2	0	2	0.7143
74	8325	1	D	1	L	2014-05-14	4				4	657.37	32.62	0	0	0	0
75	8407	1	D	1	L	2014-05-14	4				4	657.37	42.14	9	0	9	1.8527
76	8489	1	D	1	L	2014-05-14	4				4	657.37	38.8	10	0	10	2.7838
77	8571	1	D	1	L	2014-05-14	4				4	657.37	28.27	2	0	2	0.2541
78	8681	1	D	1	R	2014-05-14	2		1	1	4	2062.46	39.16	3	0	3	0.4598
79	8791	1	D	1	R	2014-05-14	2		1	1	4	2062.46	33.74	38	2	40	5.0164
80	8901	1	D	1	R	2014-05-14	2		1	1	4	2062.46	31.06	0	0	0	0
81	8981	2	D	1	L	2014-05-15	5				5	949.54	30.95	5	0	5	0.7209
82	9061	2	D	1	L	2014-05-15	5				5	949.54	39.71	10	0	10	1.8888
83	9141	2	D	1	L	2014-05-15	5				5	949.54	37.03	1	0	1	0.1894
84	9221	2	D	1	L	2014-05-15	5				5	949.54	33.34	4	0	4	1.5631
85	9290	2	D	1	R	2014-05-15	2		1		3	2473.22	41.47	0	0	0	0
86	9359	2	D	1	R	2014-05-15	2		1		3	2473.22	36.91	9	0	9	2.5784
87	9428	2	D	1	R	2014-05-15	2		1		3	2473.22	37.58	5	0	5	0.8979
88	9497	2	D	1	R	2014-05-15	2		1		3	2473.22	32.53	4	0	4	0.9683
89	9574	5	D	1	L	2014-05-10	1				1	113.09	37.32	0	0	0	0
90	9651	5	D	1	L	2014-05-10	1				1	113.09	30.77	5	1	6	4.7224
91	9727	5	D	1	L	2014-05-10	1				1	113.09	24.26	5	0	5	1.1317
92	9802	5	D	1	L	2014-05-10	1				1	113.09	29.18	0	0	0	0
93	9898	5	D	1	R	2014-05-10	2			1	3	1747.51	38.43	1	0	1	0.1389
94	9994	5	D	1	R	2014-05-10	2			1	3	1747.51	19.74	0	0	0	0
95	10090	5	D	1	R	2014-05-10	2			1	3	1747.51	43.28	0	0	0	0
96	10156	8	D	1	L	2014-05-19	5				5	859.22	24.87	0	0	0	0
97	10222	8	D	1	L	2014-05-19	5				5	859.22	34.23	69	1	70	26.3864
98	10288	8	D	1	L	2014-05-19	5				5	859.22	33.82	0	0	0	0
99	10354	8	D	1	L	2014-05-19	5				5	859.22	47.49	104	2	106	39.2409
100	10460	8	D	1	R	2014-05-19	7			1	8	1723.16	49.61	33	0	33	4.935
101	10566	8	D	1	R	2014-05-19	7			1	8	1723.16	24.72	165	0	165	33.125
102	10672	8	D	1	R	2014-05-19	7			1	8	1723.16	41.07	69	1	70	12.3063
103	10778	8	D	1	R	2014-05-19	7			1	8	1723.16	44.11	43	0	43	12.6203
104	10846	9	D	1	L	2014-05-16	1		1	1	3	3063.84	42.27	2	0	2	0.2737
105	10914	9	D	1	L	2014-05-16	1		1	1	3	3063.84	34.98	2	0	2	0.6143
106	10982	9	D	1	L	2014-05-16	1		1	1	3	3063.84	34.4	1	0	1	0.6684
107	11050	9	D	1	L	2014-05-16	1		1	1	3	3063.84	43.21	2	0	2	0.4745
108	11127	9	D	1	R	2014-05-16	2				2	289.81	47.18	14	0	14	3.3942
109	11204	9	D	1	R	2014-05-16	2				2	289.81	54.53	3	0	3	0.6304
110	11281	9	D	1	R	2014-05-16	2				2	289.81	51.29	12	0	12	2.7222
111	11358	9	D	1	R	2014-05-16	2				2	289.81	39.43	1	0	1	0.1938
112	11421	11	D	1	L	2014-05-10	2			1	3	1138.04	44.2	0	0	0	0
113	11484	11	D	1	L	2014-05-10	2			1	3	1138.04	40.11	1	0	1	0.2174
114	11547	11	D	1	L	2014-05-10	2			1	3	1138.04	26.39	2	0	2	1.0904
115	11610	11	D	1	L	2014-05-10	2			1	3	1138.04	31.26	0	0	0	0
116	11682	11	D	1	R	2014-05-10				1	1	380.13	26.53	6	0	6	2.6355
117	11754	11	D	1	R	2014-05-10				1	1	380.13	30.73	0	0	0	0
118	11826	11	D	1	R	2014-05-10				1	1	380.13	25.59	0	0	0	0
119	11877	13	D	1	L	2014-05-13	5				5	936.98	25.8	3	0	3	1.8297
120	11929	13	D	1	L	2014-05-13	5				5	936.98	34.45	1	0	1	0.3771
121	11981	13	D	1	L	2014-05-13	5				5	936.98	45.9	34	0	34	13.275
122	12033	13	D	1	L	2014-05-13	5				5	936.98	38.25	7	0	7	1.6545
123	12098	13	D	1	R	2014-05-13			1	1	2	2209.33	33.29	12	0	12	3.9987
124	12163	13	D	1	R	2014-05-13			1	1	2	2209.33	33.89	6	0	6	1.6393
125	12228	13	D	1	R	2014-05-13			1	1	2	2209.33	35.54	1	0	1	0.3846
126	12293	13	D	1	R	2014-05-13			1	1	2	2209.33	34.5	5	0	5	1.3945
127	12354	21	D	1	L	2014-05-10	2				2	515.22	34.71	21	0	21	5.9142
128	12415	21	D	1	L	2014-05-10	2				2	515.22	46.39	3	0	3	0.9684
129	12476	21	D	1	L	2014-05-10	2				2	515.22	38.14	3	0	3	0.9655
130	12536	21	D	1	L	2014-05-10	2				2	515.22	35.36	21	0	21	8.7223
131	12629	21	D	1	R	2014-05-10	1		1		2	2378.19	26.36	2	0	2	0.32
132	12722	21	D	1	R	2014-05-10	1		1		2	2378.19	26.78	33	1	34	4.7065
133	12815	21	D	1	R	2014-05-10	1		1		2	2378.19	29.58	31	0	31	4.9484
134	12908	21	D	1	R	2014-05-10	1		1		2	2378.19	23.39	12	1	13	4.8271
135	13001	32	D	1	L	2014-05-14	2				2	289.81	34.88	0	0	0	0
136	13095	32	D	1	L	2014-05-14	2				2	289.81	19.63	5	0	5	0.7517
137	13189	32	D	1	L	2014-05-14	2				2	289.81	14.87	0	0	0	0
138	13283	32	D	1	L	2014-05-14	2				2	289.81	15.55	0	0	0	0
139	13328	32	D	1	R	2014-05-14	1			1	2	2368.76	40.08	4	0	4	1.6053
140	13373	32	D	1	R	2014-05-14	1			1	2	2368.76	58.46	1	0	1	0.5168
141	13417	32	D	1	R	2014-05-14	1			1	2	2368.76	54.16	16	0	16	7.4609
142	13462	32	D	1	R	2014-05-14	1			1	2	2368.76	32.15	0	0	0	0
